# Supplementary material for: New Insights Into DAEC and EAEC Pathogenesis and Phylogeny
Source: Front Cell Infect Microbiol. 2020 Oct 15;10:572951. doi: 10.3389/fcimb.2020.572951 (PMC7593697; doi:10.3389/fcimb.2020.572951)
Supplement: Supplementary file 1 [file Table_1.XLSX]

## Sheet: Supp. Table 1
Supplementary Table 1. Multiplex PCR assays
Multiplex	Gene, encoding for	Sense	Primer sequence	Amplicon size (bp)	Final concentration (µM)	Reference
tEAEC/DAEC	aaiC, protein secreted by the Aai type VI secretion system	F	5' ATTGTCCTCAGGCATTTCAC 3'	215	0.09	Panchalingam et al., 2012
		R	5' ACGACACCCCTGATAAACAA 3'
	aap, dispersin	F	5' CTTGGGTATCAGCCTGAATG 3'	310	0.04	Cerna et al., 2003
		R	5' AACCCATTCGGTTAGAGCAC 3'
	aatA, dispersin translocator	F	5' CTGGCGAAAGACTGTATCAT 3'	629	0.47	Cerna et al., 2003
		R	5' CAATGTATAGAAATCCGCTGTT 3'
	aggR, AggR master regulator	F	5' CTAATTGTACAATCGATGTA 3'	457	0.3	Cerna et al., 2003
		R	5' AGAGTCCATCTCTTTGATAAG 3'
	afaC, Afa/F1845/Dr usher	F	5' GGCTTTTCTGCTGAACTGG 3'	809	0.25	Patzi-Vargas et al., 2013
		R	5' CGGTCTCATAATCATGTCC 3'
SPATES	pic, protein involved in colonization	F	5' ACTGGATCTTAAGGCTCAGGAT 3'	572	0.056	Restieri et al., 2007
		R	5' GACTTAATGTCACTGTTCAGCG 3'
	sat, secreted autotransporter toxin	F	5' TCAGAAGCTCAGCGAATCATTG 3'	930	0.056	Boisen et al., 2009
		R	5' CCATTATCACCAGTAAAACGCACC 3'
	sepA, Shigella extracellular protein A	F	5' TTTACTGACAGGAGTGACGGA 3'	384	0.035	This study
		R	5' CTGTTGTAGAAATTACGGGTGAG 3'
	sigA, Shigella IgA-like protease homologue	F	5' CCGACTTCTCACTTTCTCCCG 3'	430	0.001	Boisen et al., 2009
		R	5' CCATCCAGCTGCATAGTGTTTG 3'
Complement resistance/ HlyE/ EivA	traT, plasmid-encoded outer membrane protein TraT	F	5' CTGATAAAGACATGAGTGGGCTG 3'	480	0.32	This study
		R	5' TAACCTTGTTCGCATTTGAGACC 3'
	iss, increased serum survival protein	F	5' CACCAAAGGAAACCATCACCC 3'	134	0.112	This study
		R	5' TCCATTTACGAATGTTTGCTGGG 3'
	hlyE, hemolysin E	F	5' TAAACAGGAGTATTCACAGGCAG 3'	585	0.6	This study
		R	5' GGTGGTTAATTTCAATTTGGCGG 3'
	eivA, E. coli Type III secretion system 2 protein EivA	F	5' CCAGCCGACTTATACTTCTTGAG 3'	398	0.088	This study
		R	5' GCCTACTCCTACTGATAGCCC 3'
Bacteriocins	mchB, microcin H47	F	5' TGCTGCAGCTATTGTTGGAG 3'	102	0.2	This study
		R	5' GTCGAGCCAATTGCTGTTGTC 3'
	ccdB, CcdA/CcdB type-II toxin-antitoxin system	F	5' GAGCCGTTATCGTCTGTTTGTG 3'	266	0.16	This study
		R	5' CCCAGAACATCAGGTTAATGGC 3'
Iron acquisition factors	chuA, E. coli hemin uptake system subunit A	F	5' ATGGTACCGGACGAACCAAC 3'	288	0.08	This study
		R	5' TGCCGCCAGTACCAAAGACA 3'
	sitA, Sit iron/manganese transport system subunit A	F	5' AAGTCTCATCCATAACCAAGCC 3'	586	0.32	This study
		R	5' ATCGTACTCTCGCTAAAGACTG 3'
For each PCR reaction, the solutions were then subjectedto the following cycling conditions: 50°C (2 min, 1 cycle); 95°C (5 min, 1 cycle); 95°C, 50°C, and 72°C (45 sec eachtemperature, 40 cycles); and a final extension step of 10 min at 72°C

## Sheet: Supp. Table 2
Supplementary Table 2. Bacterial genomes
#	Strain	Group	Accession Number
1	MEX-1	DAEC	WNUG00000000
2	MEX-2	DAEC	WNUF00000000
3	MEX-3	DAEC	WNUE00000000
4	MEX-4	DAEC	WNUD00000000
5	MEX-5	DAEC	WNUC00000000
6	MEX-6	DAEC	WNUB00000000
7	MEX-7	DAEC	WNUA00000000
8	MEX-8	DAEC	WNTZ00000000
9	MEX-9	DAEC	WNTY00000000
10	MEX-10	DAEC	WNTX00000000
11	MEX-11	tEAEC	WNTW00000000
12	MEX-12	tEAEC	WNTV00000000
13	MEX-13	tEAEC	WNTU00000000
14	MEX-14	tEAEC	WNTT00000000
15	MEX-15	tEAEC	WNTS00000000
16	MEX-16	tEAEC	WNTR00000000
17	MEX-17	tEAEC	WNTQ00000000
18	MEX-18	tEAEC	WNTP00000000
19	MEX-19	tEAEC	WNTO00000000
20	MEX-20	tEAEC	WNTN00000000
21	MEX-21	Com	WNTM00000000
22	MG1655	K12	GCA_001566335.1
23	HS	Com	GCA_000017765.1*
24	SE11	Com	GCA_000010385.1
25	SE15	Com	GCA_000010485.1
26	IAI1	Com	GCA_000026265.1
27	ED1a	Com	GCA_000026305.1
28	MS145-7	Com	GCA_000179115.1
29	E2348/69	EPEC	GCA_000026545.1*
30	B171	EPEC	GCA_000167895.2*
31	DEC12D	EPEC	GCA_000250275.2
32	DEC1C	EPEC	GCA_000249095.2
33	DEC2D	EPEC	GCA_000249215.2
34	RN587/1	EPEC	GCA_000188875.2
35	302048	EPEC	GCA_001265355.1
36	203741	EPEC	GCA_001265265.1
37	402290	EPEC	GCA_001265545.1
38	702324	EPEC	GCA_001265575.1
39	E110019	aEPEC	GCA_000167875.1*
40	CB9615	aEPEC	GCA_000025165.1
41	DEC11A	aEPEC	GCA_000250115.2
42	DEC12A	aEPEC	GCA_000250215.2
43	DEC5d	aEPEC	GCF_000249555.1
44	100854	aEPEC	GCA_001265625.1
45	102929	aEPEC	GCA_001265685.1
46	DEC9E	aEPEC	GCA_000249975.2
47	DEC9D	aEPEC	GCA_000249955.2
48	DEC11E	aEPEC	GCA_000250195.2
49	EDL933	EHEC	GCA_000732965.1*
50	Sakai	EHEC	GCA_000008865.1*
51	EC4042	EHEC	GCA_000181775.1
52	EC4501	EHEC	GCA_000172015.1
53	EC4401	EHEC	GCA_000171975.1
54	11368	EHEC	GCA_000091005.1
55	RM13514	EHEC	GCA_000520035.1
56	RM13516	EHEC	GCA_000520055.1
57	11128	EHEC	GCA_000010765.1
58	12009	EHEC	GCA_000010745.1
59	2011C-3493	EAEC-STEC	GCA_000299455.1
60	2009EL-2050	EAEC-STEC	GCA_000299255.1
61	2009EL-2071	EAEC-STEC	GCA_000299475.1
62	GOS1	EAEC-STEC	GCA_000223015.2
63	GOS2	EAEC-STEC	GCA_000223035.2
64	C227-11	EAEC-STEC	GCA_000986765.1*
65	TY-2482	EAEC-STEC	GCA_000221885.1
66	H112180280	EAEC-STEC	GCA_000217975.2
67	LB226692	EAEC-STEC	GCA_000215685.3
68	E112-10	EAEC-STEC	GCA_000350005.1
69	H10407	ETEC	GCA_000210475.1*
70	E24377A	ETEC	GCA_000017745.1
71	B7A	ETEC	GCA_000725265.1
72	B2C	ETEC	GCA_000517245.1
73	CE516	ETEC	GCA_000806275.1
74	CE549	ETEC	GCA_000806245.1
75	E1777	ETEC	GCA_000806265.1
76	E2265	ETEC	GCA_000806255.1
77	E2539-C1	ETEC	GCA_000618405.2
78	042	tEAEC	GCA_000027125.1*
79	55989	tEAEC	GCA_000026245.1
80	C43/90	tEAEC	GCA_000350045.2
81	C48/93	tEAEC	GCA_000350025.2
82	101-1	aEAEC	GCA_000168095.1*
83	M4163	EIEC	GCA_000805815.1
84	4608-58	EIEC	GCA_000805835.1
85	53638	EIEC	GCA_000167915.2
86	CFT073	UPEC	GCA_000007445.1*
87	536	UPEC	GCA_000013305.1
88	IAI39	UPEC	GCA_000026345.1
89	UTI89	UPEC	GCA_000013265.1*
90	UMN026	UPEC	GCA_000026325.1
91	F11	UPEC	GCA_001561835.1
92	NA114	UPEC	GCA_000214765.2
93	J96	UPEC	GCA_000295775.2
94	EC958	UPEC	GCA_000285655.3
95	RS218	NMEC	GCA_000800845.2
96	IHE3034	NMEC	GCA_000025745.1
97	S88	NMEC	GCA_000026285.1
98	CE10	NMEC	GCA_000227625.1*
99	2009C-3133	STEC	GCA_001420955.1
100	94–3024	STEC	GCA_000801185.2
101	NCCP15655	STEC	GCA_001467005.1
102	RM9387	STEC	GCA_000801165.1
103	02-04446	STEC	GCA_000647455.1
104	1188	STEC	GCA_001608185.1
105	JM221§	tEAEC	SRX078307*
106	17-2§	tEAEC	SRX078305*
107	35469	E. fergusonii	GCA_000026225.1
*: Reference strains
§: For these strains we used the reads deposited in NCBI to assemble the corresponding genomes

## Sheet: Supp. Table 3
Supplementary Table 3. General genomic features from E. coli sequenced strains
Parameter	DAEC										tEAEC										Commensal
	MEX-1	MEX-2	MEX-3	MEX-4	MEX-5	MEX-6	MEX-7	MEX-8	MEX-9	MEX-10	MEX-11	MEX-12	MEX-13	MEX-14	MEX-15	MEX-16	MEX-17	MEX-18	MEX-19	MEX-20	MEX-21
No. of scaffolds	298	136	286	134	104	174	166	137	159	178	88	210	152	223	355	100	190	114	157	225	433
Estimated genome size (Mb)	5.1	5.3	5.3	5.4	5.2	5.2	5	5.2	5.4	5.3	5	5.2	5.1	5.3	5	5.1	5.2	4.9	5.5	5.4	5
Coverage per scaffold (X)	43	45	66	21	45	45	21	40	56	58	43	72	42	55	46	55	56	146	65	82	47
N50	79796	166138	120744	138227	285147	132707	97744	280714	185541	167075	189885	101398	133200	120039	174282	183277	120202	240434	162250	154695	119372
No. of CDS with protein	4938	4915	5050	5098	4887	4856	4782	4855	5083	5002	4668	4831	4712	4948	4636	4669	4829	4559	5107	5088	4917
